# Supplementary material for: Investigating the Effects of Olaparib on the Susceptibility of Glioblastoma Multiforme Tumour Cells to Natural Killer Cell-Mediated Responses
Source: Pharmaceutics. 2023 Jan 20;15(2):360. doi: 10.3390/pharmaceutics15020360 (PMC9959685; doi:10.3390/pharmaceutics15020360)
Supplement: Supplementary file 1 [file pharmaceutics-15-00360-s001.zip]

Archive with 1 entries (1 files):
- pharmaceutics-2133927-supplementary.pdf
